# Supplementary material for: Highly Efficient Isolation of Populus Mesophyll Protoplasts and Its Application in Transient Expression Assays
Source: PLoS One. 2012 Sep 13;7(9):e44908. doi: 10.1371/journal.pone.0044908 (PMC3441479; doi:10.1371/journal.pone.0044908)
Supplement: Table S1 — List of primers used in this study. (XLSX) [file pone.0044908.s003.xlsx]

## Sheet: Sheet1
PtrUBQ-qF	ACTCCACTTGGTGCTCCGTTTGAGG
PtrQBQ-qR	AGTCTCTGCTGGTCTGGTGGGATACCCT
Poptr_01s30560-qF	AGGAAGAGCTGGATCGTCGCCA
Poptr_01s30560-qR	ACCGGACGAGCCAGGAGACC
Poptr_10s00320_qF	CCACACTGCAAGCAGCCGGA
Poptr_10s00320_qR	GTTGCTGTTGCCCCTCCCCA
Poptr_10s08300-qF	CATGGGGCAAATTCGCAGCGG
Poptr_10s08300-qR	ACCACAGGTGAGCACCCATCCTC
POPTR_0014s08030-qF	AGCACTGGCCAGGGGGATGT
POPTR_0014s08030-qR	CCTGGACTACCAAGCGGCGA
Poptr_09s07710-qF	ACGCCATTGGGATCACCCCC
Poptr_09s07710-qR	GGCCTCGCTGAACCAAGGAGG
Poptr_01s28500-qF	AGGCCAAAAGATTGAAGCACCGTGG
Poptr_01s28500-qR	GGCTGATCACCAGAAGCCGGA
Poptr_05s07720-qF	CTGACCGTGGGAACGGCGAC
Poptr_05s07720-qR	CGCGAGCCTCAACACCCCAT
PtrDIN6-P2k-PST1-F	CAACTGCAG TAGTTCATACCTGAAGG
PtrDIN6-P2k-SmaI-R	CAACCCGGG AACGATATAGCAGATAAAAG
Poptr_0017s12380.1-TA-F	CACCATGGATGGGCCATCTC
Poptr_0017s12380.1-TA-R	CTACAGGACCCGGAGCTGAG
Poptr_0004s11500.1-TA-F	CACCATGGATGGGTCATCTTACAG
Poptr_0004s11500.1-TA-R	CTACAGGACCCGGAGCTGAG
Poptr_0013s09420.1-TA-F	CACCATGGAAGGATCATCTCGTAG
Poptr_0013s09420.1-TA-R	TTAAAGGACTCGGAGCTGTACA
